# Supplementary material for: Targeted suppression of mTORC2 reduces seizures across models of epilepsy
Source: Nat Commun. 2023 Nov 14;14:7364. doi: 10.1038/s41467-023-42922-y (PMC10645975; doi:10.1038/s41467-023-42922-y)
Supplement: Supplementary file 4 — Source Data [file 41467_2023_42922_MOESM4_ESM.xlsx]

## Sheet: 1b
		p-S6 (S240/244)/Total-S6
		0h	0.5h	1h	3h	6h	24h	1w	2w
		2.05548	1.85861	4.61737	1.77948	2.55384	1.86792	1.47301	1.5439
		1.36206	1.69007	4.18816	2.01268	3.1558	2.33357	1.97397	2.10797
		0.428382	3.12994	6.65427	3.11691	5.07204	3.24607	1.64818	1.54472
		0.154071	1.91244	3.88371	1.88517	3.84346	2.83479	2.63009	1.91087
		1.20369	2.51437	5.63889	1.51694	2.70679	1.71952	0.821694	0.77
		0.556296	1.14948	4.29336	1.39387	1.92012	1.53408	0.603335	1.00755
		1.17716	3.18145	2.04964	2.27497	5.2676	1.34024	1.3328	1.37517
		1.06285	2.36017	5.23655	1.35535	5.56603	1.56463	1.07311	0.903279
		For all western blot experiments, membranes were cut into strips by molecular weight and blotted using different antibodies.
		Each row is representative of an individual biological replicate.
		The blue boxes indicate the approximate cropped area shown in the figure. Numbers denote molecular weight markers.

## Sheet: 1c
p-Akt S473/Total-Akt
0h	0.5h	1h	3h	6h	24h	1w	2w
1.25274	3.94883	3.17534	2.91811	3.9125	2.71744	3.01432	2.26773
0.462594	2.2382	4.56451	3.91743	3.30462	3.04291	2.18824	3.77681
0.766937	2.97262	2.40087	3.63699	3.42778	3.41708	3.12657	3.83652
1.51773	4.66997	3.58753	4.393	4.11103	3.56556	3.34038	2.72719
0.997036	2.08326	2.00185	2.64458	1.82272	1.93077	2.04893	3.84115
0.725763	2.56898	2.13035	1.81451	2.10061	3.23599	1.73111	1.82565
0.922613	2.14486	2.09161	3.10714	1.83663	1.58659	2.09122	1.76647
1.35459	2.36624	2.21925	2.12243	2.1508	2.58789	2.08842	2.69453
For all western blot experiments, membranes were cut into strips by molecular weight and blotted using different antibodies.
Each row is representative of an individual biological replicate.
The blue boxes indicate the approximate cropped area shown in the figure. Numbers denote molecular weight markers.

## Sheet: 2a-c
Rictor/β-Actin
Control	Rictor fb-KO
1.51854	0.178435
1.0736	0.133337
0.638756	0.113809
0.769105	0.17173
0.578066	0.147455
1.03681	0.178332
1.12986	0.190765
1.25526	0.174927
1.37292	0.38723
0.915158	0.318828
0.683148	0.273978
1.02878	0.405994
p-Akt S473/Total-Akt
Control	Rictor fb-KO
0.996774	0.313237
0.890204	0.222708
0.929043	0.286665
1.18398	0.491778
0.996774	0.313237
0.890204	0.222708
0.929043	0.286665
1.18398	0.491778
1.10251	0.482426
0.940576	0.472688
0.895384	0.522163
1.06153	0.563541
For all western blot experiments, membranes were cut into strips by molecular weight and blotted using different antibodies.
Each row is representative of an individual biological replicate.
The blue boxes indicate the approximate cropped area shown in the figure. Numbers denote molecular weight markers.

## Sheet: 2d-e
Racine Score			Dose to reach stage 4 seizure (mg/kg)
Control	Rictor fb-KO		Control	Rictor fb-KO
2	2		40	55
2	2		35	60
4	2		25	60
2	0		35	60
2	1		30	60
2	1		30	35
2	1		30	35
1	0		35	60
3	1		25	35
1			30

## Sheet: 2g
Number of EEG seizures
Control	Rictor fb-cKO
42	12
58	11
28	14
44	13
35	10
31	4
15	5

## Sheet: 3a-c
Rictor/β-Actin
Control-ASO	Rictor-ASO
0.644448	0.315781
0.660747	0.534359
1.25558	0.261429
1.43923	0.594486
1.44696	0.323672
1.35269	0.0858166
0.501159	0.126983
0.699192	0.034754
p-Akt S473/Total-Akt
Control-ASO	Rictor-ASO
1.22391	0.224407
1.0667	0.555162
0.984907	0.178309
0.724479	0.290224
0.907832	0.196028
1.80895	0.457319
0.726593	0.624603
0.758619	0.0307583
For all western blot experiments, membranes were cut into strips by molecular weight and blotted using different antibodies.
Each row is representative of an individual biological replicate.
The blue boxes indicate the approximate cropped area shown in the figure. Numbers denote molecular weight markers.

## Sheet: 3d-e
Racine Score			Dose to reach stage 4 seizure (mg/kg)
Control-ASO	Rictor-ASO		Control-ASO	Rictor-ASO
4	4		25	25
4	1		30	35
6	2		45	45
4	1		30	60
1	1		30	60
3	1		25	60
2	1		25	50
3	1		25	60
1			25
Each row is representative of an individual biological replicate.

## Sheet: 3g
Number of EEG seizures
Control-ASO	Rictor-ASO
38	4
51	13
27	12
20	9
44	4
15	11
60	12
19	17
30
Each row is representative of an individual biological replicate.

## Sheet: 4c
Kcna1-null mice (average number of seizures/day)
	Control-ASO						Rictor-ASO
Period 1	11.1667	17	9.33333	16.7778	12		8	4.66667	3.33333	7.78	5
Period 2	21.5	28.6667	22	20	18		7.66667	3	2	7.76	8.35
Each column is representative of an individual biological replicate.

## Sheet: 4f
MTORS2215F mice (average number of seizures/day)
Control-ASO
Period 1	3.11111	10.4444	11.6	4.88889	11	7.33333	5.44444	8.22222	13.7778
Period 2	9	6.66667		2.33333	7.33333	12.3333	1.5		11
Rictor-ASO
Period 1	0	3.66667	1.77778	0	0.777778	1.55556	0	2.22222	2
Period 2	0.166667	3.66667	1.33333	0	0	4.83333	0.833333	5	2.16667
Each column is representative of an individual biological replicate.

[truncated: 23 more sheets: 5c, 5d, Supplementary Figure 1a, Supplementary Figure 1b, Supplementary Figure 3c, Supplementary Figure 3d, Supplementary Figure 3e, Supplementary Figure 3f, Supplementary Figure 4c, Supplementary Figure 4d, Supplementary Figure 4e, Supplementary Figure 4f, Supplementary Figure 5b, Supplementary Figure 5c, Supplementary Figure 5f, Supplementary Figure 6b, Supplementary Figure 6c, Supplementary Figure 6d-e, Supplementary Figure 6g, Supplementary Figure 6h …]
